# Supplementary material for: Ciprofloxacin-Loaded Zein/Hyaluronic Acid Nanoparticles for Ocular Mucosa Delivery
Source: Pharmaceutics. 2022 Jul 27;14(8):1557. doi: 10.3390/pharmaceutics14081557 (PMC9332751; doi:10.3390/pharmaceutics14081557)
Supplement: Supplementary file 1 [file pharmaceutics-14-01557-s001.zip]

Archive with 1 entries (1 files):
- pharmaceutics-1820303-supplementary.pdf
